# Supplementary material for: The role of thioredoxin proteins in Mycobacterium tuberculosis probed by proteome-wide target profiling
Source: Biochem Biophys Rep. 2023 Jul 14;35:101512. doi: 10.1016/j.bbrep.2023.101512 (PMC10371808; doi:10.1016/j.bbrep.2023.101512)
Supplement: Multimedia component 2 [file mmc2.xlsx]

## Sheet: Sheet1
	Supplemenray table 1: list of primers used for site directed mutagenesis
		Name	Sequence 5'-3'
	1	trxBSDM_fp	tgggcctcctggtgcggtccgtcccgcgcgttcgcgccgaccttt
	2	trxBSDM_rp	aaaggtcggcgcgaacgcgcggtacggaccgcaccaggaggccca
	3	trxCSDM_fp	tgggcgacatggtgtggaccttccaagatggtagcgcccgttctc
	4	trxCSDM_rp	gagaacgggcgctaccatcttggaaggtccacaccatgtcgccca
	5	nrdHSDM_fp	tacactaagcccgcgtgcgtacagtccagt
	6	nrdHSDM_rp	actggactgtacgcacgcgggcttagtgta
