# Supplementary material for: The role of thioredoxin proteins in Mycobacterium tuberculosis probed by proteome-wide target profiling
Source: Biochem Biophys Rep. 2023 Jul 14;35:101512. doi: 10.1016/j.bbrep.2023.101512 (PMC10371808; doi:10.1016/j.bbrep.2023.101512)
Supplement: Multimedia component 3 [file mmc3.xlsx]

## Sheet: Sheet1
		List of targets captured by TrxB, TrxC and NrdH under aerobic and hypoxic conditions
	Targets of TrxB captured from M. tuberculosis cell lysate grown under the aerobic conditions
	Uniprot ID	Protein	Coverage (%)	Unique peptide
1	I6YC91	Rv3489	93	5
2	P9WMN5	Rv2204c	86	9
3	P9WGV1	S-adenosylmethionine synthase MetK	83	26
4	O33291	Rv2749	75	4
5	O53672	Rv0250c	72	10
6	P9WG35	Thiol peroxidase Tpx	72	10
7	P9WMH1	ron-dependent repressor IdeR	75	16
8	P9WIE1	Putative peroxiredoxin Rv2521	70	9
9	O06633	Rv0801	67	7
10	P9WHF9	Putative thiosulfate sulfurtransferase	69	19
11	P9WF29	Exodeoxyribonuclease 7 small subunit XseB	60	4
12	P9WFX7	Indole-3-glycerol phosphate synthase TrpC	65	22
13	P9WHJ5	RNA polymerase-binding protein RbpA	59	6
14	P9WKP5	Rv0898c	59	6
15	O53630	Rv0108c	59	4
16	P71590	FHA domain-containing protein FhaA	58	20
17	P0CG95	Rv0814c	71	5
18	P96818	SnoaL-like domain-containing protein Rv0141c	56	7
19	P9WPU7	ATP synthase subunit alpha AtpA	56	32
20	P9WNJ3	ESAT-6-like protein EsxN	53	3
21	P9WGZ1	DNA-directed RNA polymerase subunit alpha RpoA	52	14
22	P9WQD9	3-oxoacyl-[acyl-carrier-protein] synthase 1 KasA	52	13
23	P9WM99	Rv0027	52	5
24	I6X7D4	Rv3463	50	14
25	P9WFK1	Rv0635	50	6
26	P9WJK1	Quinolinate synthase NadA	49	11
27	P9WGL9	Sensory transduction protein RegX3	49	9
28	P9WPU5	ATP synthase subunit beta AtpD	48	18
29	P96832	Rv0155	48	14
30	P9WJN1	Mycothiol S-conjugate amidase Mca	47	9
31	P9WKW3	Rv0441c	47	5
32	P9WJB7	Nucleoid-associated protein EspR	46	5
33	P9WGY9	DNA-directed RNA polymerase subunit beta RpoB	46	5
34	I6X5C5	Rv2781c	45	10
35	P9WL15	Rv2927c	45	9
36	P9WL61	Rv2632c	45	3
37	P9WQB7	Alkyl hydroperoxide reductase C AhpC	44	7
38	O33181	Rv1778c	44	5
39	P9WKI7	Inosine-5'-monophosphate dehydrogenase GuaB	42	14
40	P9WH39	30S ribosomal protein S2 RpsB	42	11
41	P9WK13	Malate dehydrogenase MdH	42	10
42	P9WJZ7	Putative O-methyltransferase Rv1220c	42	9
43	P95034	Putative ferredoxin reductase Rv0688	41	15
44	P9WN59	Glutamyl-tRNA(Gln) amidotransferase subunit C GatC	41	3
45	O06348	Rv3485c	39	8
46	P9WJM5	Peptide methionine sulfoxide reductase MsrA	39	5
47	P9WIT3	L-gulono-1,4-lactone dehydrogenase Rv1771	38	13
48	P9WLA5	Rv2557	38	5
49	P9WPC5	ATP-dependent Clp protease proteolytic subunit 1 ClpP1	38	5
50	P9WKE5	Pyruvate kinase PykA	37	15
51	O53943	ESX-5 secretion-associated protein EspG5	37	9
52	I6YF40	Rv3075c	37	8
53	P9WKR3	Rv0877	37	7
54	P9WIE3	Alkyl hydroperoxide reductase E AhpE	37	4
55	P9WHS1	CysO-cysteine peptidase Mec	37	3
56	P95198	Rv0390	37	3
57	P9WK35	Riboflavin synthase RibC	36	6
58	P9WIJ3	Peptide deformylase def	36	4
59	P9WLA3	Rv2558	35	7
60	P9WHE9	6,7-dimethyl-8-ribityllumazine synthase RibH	35	5
61	O53479	Rv2035	35	4
62	P9WFQ5	Rv2851c	35	4
63	O06194	Rv2619c	35	3
64	P9WHJ7	Ribosome-binding factor A RbfA	34	4
65	I6YA17	Rv2699c	34	3
66	Q6MWY3	Probable MoaD-MoaE fusion protein MoaX	33	7
67	O33249	Rv2114	33	6
68	I6Y946	Rv0925c	33	5
69	P9WPC3	ATP-dependent Clp protease proteolytic subunit 2	33	5
70	P9WNM1	Elongation factor Ts	31	6
71	P9WHL5	Phosphoribosylformylglycinamidine synthase subunit PurQ	31	5
72	O53157	Rv1466	31	4
73	P9WKQ3	Rv0887c	31	4
74	O53639	Probable oxalyl-CoA decarboxylase OxcA	30	11
75	P9WIV5	NADH-quinone oxidoreductase subunit E	30	5
76	O07196	Rv2694c	30	3
77	O53156	Possible nitrogen fixation related protein	31	4
	Targets of TrxB captured from M. tuberculosis cell lysate grown under the hypoxic conditions
	Uniprot ID	Name	Coverage (%)	Number of unique peptide
1	P9WMN5	Rv2204c	58	5
2	P9WLH3	Rv2229c	40	9
3	P9WGC5	Succinate--CoA ligase [ADP-forming] subunit beta SucC	47	18
4	P9WHF9	Putative thiosulfate sulfurtransferase CysA1	72	20
5	P9WFX7	Indole-3-glycerol phosphate synthase TrpC	65	17
6	P9WH67	30S ribosomal protein S10 RpsJ	45	5
7	P9WLS3	Rv1738	41	4
8	P9WHF7	Putative thiosulfate sulfurtransferase SseA	35	9
9	P9WG35	Thiol peroxidase Tpx	70	7
10	P9WHA1	50S ribosomal protein L31 RpmE	46	3
11	P0CG95	Rv0814c	33	3
12	O53871	Putative acyltransferase Rv0859	52	17
13	P9WKP5	Rv0898c	47	3
14	O53672	Rv0250c	53	8
15	P9WFD5	Rv2624c	43	9
16	P9WHS1	CysO-cysteine peptidase Mec	40	4
17	P9WGV1	S-adenosylmethionine synthase MetK	30	9
18	P9WKZ7	Rv3400	60	16
19	P9WL61	Rv2632c	47	4
20	P9WHJ7	Ribosome-binding factor A	43	5
21	P9WN59	Glutamyl-tRNA(Gln) amidotransferase subunit C GatC	38	3
22	P9WJM5	Peptide methionine sulfoxide reductase MsrA	32	5
23	P9WIN9	Immunogenic protein MPT64	33	8
24	P9WK13	Malate dehydrogenase Mdh	35	10
25	P9WMN1	ATP phosphoribosyltransferase HisG	47	13
26	P9WMH1	Iron-dependent repressor IdeR	47	10
27	P9WJA3	Hypoxic response protein 1 Hrp1	37	4
28	P9WHJ5	RNA polymerase-binding protein RbpA	50	6
29	P9WHE9	6,7-dimethyl-8-ribityllumazine synthase RibH	59	7
30	P9WGC7	Succinate--CoA ligase [ADP-forming] subunit alpha SucD	36	10
31	P9WKE5	Pyruvate kinase Pyk	31	13
32	P9WKG3	4-hydroxy-3-methylbut-2-en-1-yl diphosphate synthase (flavodoxin) IspG	33	11
33	P9WNM1	Elongation factor Ts Tsf	63	19
34	O53181	2-oxoglutarate oxidoreductase subunit KorB	34	12
35	P9WQ13	Probable endonuclease 4 End	41	10
36	P9WF29	Exodeoxyribonuclease 7 small subunit XeB	44	4
37	O53291	Probable FEIII-dicitrate-binding periplasmic lipoprotein FecB	33	7
38	P96832	Rv0155	34	12
39	I6YA00	Peptide-methionine (R)-S-oxide reductase MsrB	37	3
40	O33291	Rv2749	64	6
41	O53630	Rv0108c	59	4
42	O07196	Rv2694c	39	5
43	I6YC91	Rv3489	87	4
44	O06194	Rv2619c	40	4
	Targets of TrxC captured from M. tuberculosis cell lysate grown under the aerobic conditions
	Unprot ID	Name	Coverage (%)	Number of unique peptide
1	P9WG35	Thiol peroxidase	99	16
2	P9WNJ3	ESAT-6-like protein EsxN	99	3
3	I6YC91	Rv3489	98	10
4	O53422	Probable beta-ketoacyl CoA thiolase FadA3	97	27
5	P9WHF9	Putative thiosulfate sulfurtransferase CysA1	96	32
6	O06633	Rv0801	96	12
7	P0CG95	Rv0814c	94	5
8	P96825	Rv0148	90	16
9	P9WGC5	Succinate--CoA ligase [ADP-forming] subunit beta SucC	88	26
10	P9WMH1	Iron-dependent repressor IdeR	88	22
11	P9WPB5	Cyclopropane mycolic acid synthase 2	88	19
12	P9WL61	Rv2632c	88	6
13	P9WNM1	Elongation factor Ts	86	25
14	P9WIE1	Rv2521 Bcp	86	7
15	P9WQD9	3-oxoacyl-[acyl-carrier-protein] synthase 1 KasA	84	21
16	P71590	FHA domain-containing protein FhaA	83	30
17	P9WPU5	ATP synthase subunit beta AtpD	83	26
18	P96890	Biotin-dependent acyl-coenzyme A carboxylase alpha3 subunit AccA3	82	34
19	P9WGV1	S-adenosylmethionine synthase MetK	82	28
20	O53672	Rv0250c	82	8
21	P9WHS1	CysO-cysteine peptidase Mec	81	9
22	P9WGQ1	Rv1856c	80	13
23	P9WKG3	4-hydroxy-3-methylbut-2-en-1-yl diphosphate synthase (flavodoxin)	79	23
24	P9WHF7	SseA	79	18
25	P9WQ13	Probable endonuclease 4 End	79	16
26	O33181	Rv1778c	79	10
27	P9WHJ7	Ribosome-binding factor A RbfA	79	8
28	P9WMN5	Rv2204c	77	10
29	P9WFX7	Indole-3-glycerol phosphate synthase TrpC	76	18
30	P9WGD5	Single-stranded DNA-binding protein Ssb	76	7
31	P9WKE5	Pyruvate kinase Pyk	75	37
32	P9WQD7	3-oxoacyl-[acyl-carrier-protein] synthase 2 KaSB	75	19
33	O07810	Rv3813c	75	9
34	P9WK13	Malate dehydrogenase Mdh	74	23
35	O53871	Rv0859	74	21
36	Q79FX8	Hydroxymycolate synthase MmaA4	74	17
37	P96832	Rv0155	73	24
38	P9WJK1	Quinolinate synthase NadA	72	20
39	P9WJM5	Peptide methionine sulfoxide reductase MsrA	72	7
40	P9WGY9	DNA-directed RNA polymerase subunit beta RpoB	71	74
41	P9WIE5	Catalase-peroxidase KatG	71	50
42	P9WIH3	Phosphoenolpyruvate carboxykinase [GTP] PckG	71	30
43	P9WN83	Glyceraldehyde-3-phosphate dehydrogenase	71	22
44	P9WK95	3-isopropylmalate dehydratase small subunit LeuD	71	11
45	P9WGC7	Succinate--CoA ligase SucC	70	16
46	P9WNG5	Malonyl CoA-acyl carrier protein transacylase FabD	70	13
47	P9WMN1	ATP phosphoribosyltransferase HisG	69	18
48	P9WN19	Glutamate synthase [NADPH] small chain GltD	68	22
49	Q6MWY3	Probable MoaD-MoaE fusion protein MoaX	67	12
50	I6Y946	Rv0925c	66	12
51	Q79FX6	Cyclopropane mycolic acid synthase MmaA2	66	12
52	P9WKK7	Isocitrate lyase	65	21
53	P75019	Possible enoyl-CoA hydratase EchA21	65	14
54	P9WIV5	NADH-quinone oxidoreductase subunit E NuoE	65	12
55	P9WH67	30S ribosomal protein S10 RpsJ	65	6
56	O53611	Isocitrate dehydrogenase [NADP] Icd2	64	37
57	P9WGV3	Adenosylhomocysteinase AhcY	64	31
58	O33291	Rv2749	64	6
59	P9WKS3	Rv0738	64	6
60	P9WHJ5	RNA polymerase-binding protein RbpA	63	7
61	P9WHE9	6,7-dimethyl-8-ribityllumazine synthase RibH	63	6
62	P9WID1	Phosphoglycerate kinase Pgk	62	15
63	P9WG43	Triosephosphate isomerase TpiA	62	13
64	P95034	Rv0688	61	17
65	P9WMN9	Glutamate-1-semialdehyde 2,1-aminomutase HemL	61	16
66	P9WM99	Rv0027	61	6
67	O06348	Rv3485c	60	15
68	P9WN21	Fructose-1,6-bisphosphatase class 2 GlpX	60	13
69	P9WL15	Rv2927c	60	10
70	O53479	Rv2035	60	7
71	O69652	Probable lyase Rv3684	59	19
72	O53630	Rv0108c	59	4
73	P9WPU7	ATP synthase subunit alpha AtpA	58	28
74	O53554	Putative acetolactate synthase large subunit IlvX ·	58	23
75	P9WN61	Aspartyl/glutamyl-tRNA(Asn/Gln) amidotransferase subunit B GatB	58	22
76	Q11061	Rv1257c	58	15
77	P9WHR7	LexA repressor	58	7
78	P9WIV9	NADH-quinone oxidoreductase subunit G NuoG	57	34
79	P9WKJ5	Dihydroxy-acid dehydratase IlvD	57	20
80	P9WPC5	ATP-dependent Clp protease proteolytic subunit 1 ClpP1	57	8
81	O53166	Aconitate hydratase A Acn	56	33
82	P9WGZ1	DNA-directed RNA polymerase subunit alpha RpoA	56	17
83	O53943	ESX-5 secretion-associated protein EspG5	56	16
84	P9WPC3	ATP-dependent Clp protease proteolytic subunit 2 ClpP2	56	9
85	P9WGC9	Putative threonylcarbamoyl-AMP synthase	56	8
86	O06194	Rv2619c	56	5
87	P9WQH7	Biotin-dependent acetyl-/propionyl-coenzyme A carboxylase beta5 subunit AccD5	55	19
88	L7N6A5	D-alpha-D-mannose-1-phosphate guanylyltransferase ManB	55	14
89	P9WKZ7	Rv3400	55	9
90	P9WN59	Glutamyl-tRNA(Gln) amidotransferase subunit C	55	4
91	P9WIS9	Pyruvate dehydrogenase E1 component AceE	54	41
92	P9WMN3	Bifunctional protein GlmU	54	15
93	P9WHF1	Riboflavin biosynthesis protein RibBA	54	13
94	P9WQ59	Long-chain-fatty-acid--AMP ligase FadD28	53	18
95	O53512	Phospho-2-dehydro-3-deoxyheptonate aldolase AroG	53	16
96	P9WK35	Riboflavin synthase	53	9
97	P9WQG1	Probable acyl-CoA dehydrogenase fadE25	52	15
98	P9WJH3	NADH-quinone oxidoreductase subunit C NuoC	52	9
99	P9WFY1	Tryptophan synthase alpha chain TrpA	52	8
100	P9WIE3	Alkyl hydroperoxide reductase E AhpE	52	7
101	I6Y231	Probable multifunctional mycocerosic acid synthase membrane-associated Mas	51	80
102	P9WQ45	Putative fatty-acid--CoA ligase fadD25	51	19
103	O06417	Medium/long-chain-fatty-acid--CoA ligase FadD8	51	17
104	P9WQD5	Thioesterase TesA	51	8
105	P9WNZ5	Putative acyl-[acyl-carrier-protein] desaturase DesA2	51	7
106	P9WJ03	Sulfite reductase [ferredoxin] Sir	50	27
107	P9WQA1	Glutamyl-tRNA(Gln) amidotransferase subunit A	50	19
108	P9WNX3	D-3-phosphoglycerate dehydrogenase SerA	50	17
109	O53181	2-oxoglutarate oxidoreductase subunit KorB	50	13
110	O05842	Rv3224	50	12
111	I6YF40	Rv3075c	50	12
112	I6YBZ8	3-hydroxyacyl-thioester dehydratase Y htdY	50	11
113	P9WJZ7	Rv1220c	50	9
114	I6X8D2	Polyketide synthase Pks13	49	55
115	O07177	Maltokinase Mak	49	12
116	P9WQ05	Arginine deiminase ArcA	49	11
117	P9WFK1	Rv0635	49	6
118	P9WLA7	Rv2468c	49	5
119	P9WK07	homocysteine methyltransferase MetE	48	32
120	O53872	3-hydroxyacyl-CoA dehydrogenase FadB	48	25
121	P9WPX5	L-asparaginase AnsA	48	11
122	O53751	Rv0466	48	10
123	I6YGW9	Rv3678c	48	4
124	O86340	Rv2061c	48	4
125	P9WIS5	Multifunctional 2-oxoglutarate Kgd	47	43
126	P9WKJ7	Ketol-acid reductoisomerase (NADP(+)) IlvC	47	15
127	O53146	Probable quinone reductase Qor	47	10
128	P9WPX3	Aspartokinase Ask	47	6
129	O33249	Rv2114	47	6
130	O07436	Rv0192	46	13
131	P9WMN7	Probable adenylyltransferase/sulfurtransferase MoeZ	46	13
132	P9WJR3	Molybdopterin synthase catalytic subunit 1 MoaE	46	6
133	P9WKD7	Ribose-5-phosphate isomerase B RpiB	46	4
134	P9WF29	Exodeoxyribonuclease 7 small subunit XseB	46	4
135	P95198	Rv0390	46	3
136	P95029	Enoyl-CoA hydratase 2 Fas	45	91
137	P9WNM9	Elongation factor G-like protein Rv0120c	45	21
138	P9WQH5	Biotin-dependent acetyl-/propionyl-coenzyme A carboxylase beta6 subunit AccD6	45	17
139	P9WHS9	Putative succinyl-diaminopimelate desuccinylase DapE	45	10
140	P9WHH1	Thioredoxin reductase TrxR	45	8
141	P9WGM1	Transcriptional regulatory protein PrrA	45	6
142	P9WHE7	50S ribosomal protein L10 RplJ	45	5
143	P9WI57	Polyribonucleotide nucleotidyltransferase Pnp	44	24
144	O53580	Long-chain-fatty-acid--AMP ligase FadD32	44	20
145	P9WPA3	Dephospho-CoA kinase CoaE	44	16
146	P9WNL1	Enolase Eno	44	14
147	P9WMS7	GMP synthase [glutamine-hydrolyzing] GuaA	44	11
148	P9WMM5	Phosphoribosyl isomerase A HiA	44	6
149	P9WPQ9	Bacterioferritin BfrA	44	5
150	P9WMJ7	Chaperone protein HtpG	43	20
151	P9WNM7	Elongation factor G FusA	43	17
152	P9WIS7	Dihydrolipoyllysine-residue acetyltransferase component of pyruvate dehydrogenase complex DlaT	43	14
153	O07196	Rv2694c	43	5
154	P9WFU1	Phenylalanine--tRNA ligase beta subunit PheT	42	20
155	P9WHG1	Peptide chain release factor 2 PrfB	42	8
156	P9WGL9	Sensory transduction protein RegX3	42	6
157	P96218	Glutamate synthase [NADPH] large chain GltB	41	40
158	P9WN53	Probable glycine dehydrogenase (decarboxylating) GcvP	41	19
159	P9WJD9	ESX-1 secretion-associated protein EspB	41	11
160	P9WIM3	Putative esterase Rv1847	41	3
161	P9WKP5	Rv0898c	41	3
162	P71897	Rv2315c	40	11
163	P9WNP7	3-hydroxybutyryl-CoA dehydrogenase FadB2	40	7
164	O07256	Rv0332	40	7
165	P9WNH1	Putative non-heme bromoperoxidase BpoC	40	5
166	L7N655	Aminopeptidase N PepN	39	20
167	P9WGP3	Protein translocase subunit SecA 2	39	17
168	P9WFV9	Glutamate--tRNA ligase GltX	39	15
169	P9WN39	Glutamine synthetase GlnA1	39	11
170	P9WNU1	Beta sliding clamp DnaA	39	11
171	P9WGY7	DNA-directed RNA polymerase subunit beta RpoC	38	34
172	P9WP21	2,3,4,5-tetrahydropyridine-2,6-dicarboxylate N-succinyltransferase DapD	38	9
173	P9WH39	30S ribosomal protein S2 RpsB	38	9
174	P9WII9	Pyridoxal 5'-phosphate synthase subunit PdxS	38	7
175	P71737	Rv2406c	38	4
176	P9WFT7	Serine--tRNA ligase SerS	37	11
177	P9WM91	Rv0036c	37	6
178	P9WFC1	Ribonuclease VapC1	37	4
179	P9WHL5	Phosphoribosylformylglycinamidine synthase subunit PurQ	37	4
180	P9WF57	Ribonuclease VapC42	37	3
181	I6YEU0	Pyruvate carboxylase Bca	36	24
182	P9WN37	Glutamine synthetase GlnA2	36	13
183	O53158	Probable acyl-CoA dehydrogenase FadE15	36	12
184	P9WHL9	N5-carboxyaminoimidazole ribonucleotide synthase PurK	36	11
185	P9WLA9	Rv2411c	36	11
186	O06574	Probable 6-phosphogluconate dehydrogenase,decarboxylating Gnd2	36	9
187	P9WFP5	Rv1462	36	8
188	P9WND1	Dihydropteroate synthase FolP1	36	7
189	O53897	MoCF_biosynth domain-containing protein MoaB2	36	5
190	P9WPK3	Carbamoyl-phosphate synthase large chain CarB	35	22
191	P9WG25	Transketolase	35	16
192	P9WIT3	L-gulono-1,4-lactone dehydrogenase Rv1771	35	12
193	P96214	Rv3863	35	9
194	P9WQC7	Alcohol dehydrogenase B AdhB	35	6
195	P9WH73	Ribonucleoside-diphosphate reductase subunit beta NrdF1	35	5
196	P96886	Biotin-dependent acetyl-/propionyl-coenzyme A carboxylase epsilon subunit AccE5	35	3
197	P9WQ01	Acetylglutamate kinase ArgB	34	5
198	P9WI55	Inorganic pyrophosphatase Ppa	34	3
199	P9WG79	Phosphomethylpyrimidine synthase ThiC	33	16
200	P9WFW3	Aspartate--tRNA(Asp/Asn) ligase AspS	33	15
201	O07752	Probable glutamine synthetase GlnA3	33	7
202	P9WN41	Phosphoglucosamine mutase GlmM	33	7
203	P9WK65	Putative phthiocerol dimycocerosate transporter LppX	33	5
204	P9WGR1	Enoyl-[acyl-carrier-protein] reductase [NADH] InhA	33	4
205	P9WKI7	Inosine-5'-monophosphate dehydrogenase GuaB	32	13
206	I6XHJ3	Steroid 3-ketoacyl-CoA thiolase FadA6	32	9
207	P95228	Probable acyl-CoA dehydrogenase FadE6	31	14
208	I6XF60	Rv2731	31	11
209	Q6MX51	Rv0296c	31	11
210	P9WGM7	DNA-binding response regulator MtrA	31	5
211	P9WNY5	Probable 3-hydroxyisobutyrate dehydrogenase MmsB	31	4
212	P9WK63	Putative lipoprotein LpqE	31	3
213	P9WHL7	Phosphoribosylformylglycinamidine synthase subunit PurL	30	18
214	P9WQD1	Acetyl-coenzyme A synthetase AcsA	30	15
215	O05777	Rv3099c	30	7
216	P9WKW3	Rv0441c	30	3
217	P9WIQ3	NADPH-ferredoxin reductase FprA	71	22
218	P9WIK3	Adenosine 5'-phosphosulfate reductase CysH	63	10
219	O69667	Rv3699	57	6
220	P9WG33	Transaldolase Tal	56	18
221	P9WFJ9	Rv0637	55	6
222	P9WQA5	Rv2971	52	11
223	P9WPP1	Steroid C26-monooxygenase Cyp125	47	18
224	P9WKG1	4-hydroxy-3-methylbut-2-enyl diphosphate reductase 2 IspH2	47	9
225	P9WQ47	Long-chain-fatty-acid--AMP ligase FadD23	45	13
226	P9WQH3	Propanal dehydrogenase HsaG	44	9
227	P9WFI9	Putative S-adenosyl-L-methionine-dependent methyltransferase Rv0281	43	11
228	P9WQF5	3-isopropylmalate dehydratase large subunit LeuC	42	18
229	P9WKJ1	3'-phosphoadenosine 5'-phosphate phosphatase CysQ	42	9
230	I6WZD7	Rv0760c	41	4
231	P9WQE1	Phenolphthiocerol/phthiocerol polyketide synthase subunit E PpsE	38	41
232	P9WFY7	tRNA (guanine-N(1)-)-methyltransferase TrmD	38	7
233	P0CH91	Methoxy mycolic acid synthase MmaA3	38	5
234	O53744	Rv0459	36	3
235	O07411	Probable fatty-acid-CoA ligase FadD5	35	16
236	Q6MX39	S-adenosylmethionine-dependent methyltransferase UmaA	35	8
237	P9WKQ3	Rv0887c	35	4
238	P9WH21	Rv3818	34	10
239	O33182	Rv1680	33	5
240	P95141	4-hydroxyphenylalkanoate adenylyltransferase FadD29	32	14
241	P9WMK5	4-hydroxy-2-oxohexanoate aldolase HsaF	32	9
242	P9WKI1	Inositol-3-phosphate synthase Ino1	32	8
243	O05576	GalU	32	7
244	P9WJN1	Mycothiol S-conjugate amidase Mca	31	6
245	P9WPI9	Tyrosine-protein kinase PtkA	30	5
246	P9WK45	Lipoarabinomannan carrier protein LprG	30	3
	Targets of TrxC captured from M. tuberculosis cell lysate grown under the hypoxic conditions
	Uniprot ID	Name	Coverage (%)	Number of unique peptide
1	P9WG35	Thiol peroxidase	99	16
2	P9WNJ3	ESAT-6-like protein EsxN	99	6
3	I6YC91	Rv3489	98	10
4	O53422	Probable beta-ketoacyl CoA thiolase FadA3	93	30
5	P9WHF9	Putative thiosulfate sulfurtransferase CysA1	96	30
6	O06633	Rv0801	81	10
7	P0CG95	Rv0814c	83	4
8	P96825	Rv0148	78	17
9	P9WGC5	Succinate--CoA ligase [ADP-forming] subunit beta SucC	91	26
10	P9WMH1	Iron-dependent repressor IdeR	96	23
11	P9WPB5	Cyclopropane mycolic acid synthase 2	80	17
12	P9WL61	Rv2632c	88	7
13	P9WNM1	Elongation factor Ts	80	24
14	P9WIE1	Rv2521 Bcp	75	7
15	P9WQD9	3-oxoacyl-[acyl-carrier-protein] synthase 1 KasA	82	19
16	P71590	FHA domain-containing protein FhaA	83	32
17	P9WPU5	ATP synthase subunit beta AtpD	89	34
18	P96890	Biotin-dependent acyl-coenzyme A carboxylase alpha3 subunit AccA3	83	39
19	P9WGV1	S-adenosylmethionine synthase MetK	83	35
20	O53672	Rv0250c	91	11
21	P9WHS1	CysO-cysteine peptidase Mec	88	11
22	P9WGQ1	Rv1856c	94	15
23	P9WKG3	4-hydroxy-3-methylbut-2-en-1-yl diphosphate synthase (flavodoxin)	72	20
24	P9WHF7	SseA	66	19
25	P9WQ13	Probable endonuclease 4 End	62	13
26	O33181	Rv1778c	59	6
27	P9WHJ7	Ribosome-binding factor A RbfA	79	9
28	P9WMN5	Rv2204c	77	10
29	P9WFX7	Indole-3-glycerol phosphate synthase TrpC	85	23
30	P9WGD5	Single-stranded DNA-binding protein Ssb	65	5
31	P9WKE5	Pyruvate kinase Pyk	85	40
32	P9WQD7	3-oxoacyl-[acyl-carrier-protein] synthase 2 KaSB	77	23
33	O07810	Rv3813c	81	10
34	P9WK13	Malate dehydrogenase Mdh	83	25
35	O53871	Rv0859	79	30
36	Q79FX8	Hydroxymycolate synthase MmaA4	45	9
37	P96832	Rv0155	80	25
38	P9WJK1	Quinolinate synthase NadA	65	20
39	P9WJM5	Peptide methionine sulfoxide reductase MsrA	60	6
40	P9WGY9	DNA-directed RNA polymerase subunit beta RpoB	75	83
41	P9WIE5	Catalase-peroxidase KatG	85	58
42	P9WIH3	Phosphoenolpyruvate carboxykinase [GTP] PckG	81	38
43	P9WN83	Glyceraldehyde-3-phosphate dehydrogenase	73	25
44	P9WK95	3-isopropylmalate dehydratase small subunit LeuD	69	10
45	P9WGC7	Succinate--CoA ligase SucC	78	20
46	P9WNG5	Malonyl CoA-acyl carrier protein transacylase FabD	55	10
47	P9WMN1	ATP phosphoribosyltransferase HisG	79	20
48	P9WN19	Glutamate synthase [NADPH] small chain GltD	74	29
49	Q6MWY3	Probable MoaD-MoaE fusion protein MoaX	65	12
50	I6Y946	Rv0925c	65	12
51	Q79FX6	Cyclopropane mycolic acid synthase MmaA2	45	8
52	P9WKK7	Isocitrate lyase	66	21
53	P75019	Possible enoyl-CoA hydratase EchA21	73	14
54	P9WIV5	NADH-quinone oxidoreductase subunit E NuoE	67	12
55	P9WH67	30S ribosomal protein S10 RpsJ	72	12
56	O53611	Isocitrate dehydrogenase [NADP] Icd2	73	43
57	P9WGV3	Adenosylhomocysteinase AhcY	60	26
58	O33291	Rv2749	99	5
59	P9WKS3	Rv0738	64	6
60	P9WHJ5	RNA polymerase-binding protein RbpA	78	9
61	P9WHE9	6,7-dimethyl-8-ribityllumazine synthase RibH	70	8
62	P9WID1	Phosphoglycerate kinase Pgk	76	18
63	P9WG43	Triosephosphate isomerase TpiA	91	18
64	P95034	Rv0688	81	23
65	P9WMN9	Glutamate-1-semialdehyde 2,1-aminomutase HemL	58	16
66	P9WM99	Rv0027	74	8
67	O06348	Rv3485c	51	13
68	P9WN21	Fructose-1,6-bisphosphatase class 2 GlpX	60	16
69	P9WL15	Rv2927c	74	16
70	O53479	Rv2035	61	9
71	O69652	Probable lyase Rv3684	59	19
72	O53630	Rv0108c	59	4
73	P9WPU7	ATP synthase subunit alpha AtpA	71	46
74	O53554	Putative acetolactate synthase large subunit IlvX ·	56	23
75	P9WN61	Aspartyl/glutamyl-tRNA(Asn/Gln) amidotransferase subunit B GatB	66	29
76	Q11061	Rv1257c	73	20
77	P9WHR7	LexA repressor	50	6
78	P9WIV9	NADH-quinone oxidoreductase subunit G NuoG	53	30
79	P9WKJ5	Dihydroxy-acid dehydratase IlvD	55	21
80	P9WPC5	ATP-dependent Clp protease proteolytic subunit 1 ClpP1	57	9
81	O53166	Aconitate hydratase A Acn	60	39
82	P9WGZ1	DNA-directed RNA polymerase subunit alpha RpoA	68	21
83	O53943	ESX-5 secretion-associated protein EspG5	53	14
84	P9WPC3	ATP-dependent Clp protease proteolytic subunit 2 ClpP2	58	11
85	P9WGC9	Putative threonylcarbamoyl-AMP synthase	61	8
86	O06194	Rv2619c	92	7
87	P9WQH7	Biotin-dependent acetyl-/propionyl-coenzyme A carboxylase beta5 subunit AccD5	65	30
88	L7N6A5	D-alpha-D-mannose-1-phosphate guanylyltransferase ManB	47	13
89	P9WKZ7	Rv3400	66	12
90	P9WN59	Glutamyl-tRNA(Gln) amidotransferase subunit C	37	3
91	P9WIS9	Pyruvate dehydrogenase E1 component AceE	71	51
92	P9WMN3	Bifunctional protein GlmU	56	17
93	P9WHF1	Riboflavin biosynthesis protein RibBA	52	15
94	P9WQ59	Long-chain-fatty-acid--AMP ligase FadD28	43	14
95	O53512	Phospho-2-dehydro-3-deoxyheptonate aldolase AroG	57	18
96	P9WK35	Riboflavin synthase	54	10
97	P9WQG1	Probable acyl-CoA dehydrogenase fadE25	56	22
98	P9WJH3	NADH-quinone oxidoreductase subunit C NuoC	51	9
99	P9WFY1	Tryptophan synthase alpha chain TrpA	50	13
100	P9WIE3	Alkyl hydroperoxide reductase E AhpE	52	7
101	I6Y231	Probable multifunctional mycocerosic acid synthase membrane-associated Mas	55	88
102	P9WQ45	Putative fatty-acid--CoA ligase fadD25	51	16
103	O06417	Medium/long-chain-fatty-acid--CoA ligase FadD8	54	18
104	P9WQD5	Thioesterase TesA	48	6
105	P9WNZ5	Putative acyl-[acyl-carrier-protein] desaturase DesA2	67	14
106	P9WJ03	Sulfite reductase [ferredoxin] Sir	47	23
107	P9WQA1	Glutamyl-tRNA(Gln) amidotransferase subunit A	53	22
108	P9WNX3	D-3-phosphoglycerate dehydrogenase SerA	96	34
109	O53181	2-oxoglutarate oxidoreductase subunit KorB	58	12
110	O05842	Rv3224	48	14
111	I6YF40	Rv3075c	54	13
112	I6YBZ8	3-hydroxyacyl-thioester dehydratase Y htdY	51	10
113	P9WJZ7	Rv1220c	47	7
114	I6X8D2	Polyketide synthase Pks13	45	49
115	O07177	Maltokinase Mak	64	17
116	P9WQ05	Arginine deiminase ArcA	59	15
117	P9WFK1	Rv0635	67	26
118	P9WLA7	Rv2468c	66	7
119	P9WK07	homocysteine methyltransferase MetE	68	51
120	O53872	3-hydroxyacyl-CoA dehydrogenase FadB	75	59
121	P9WPX5	L-asparaginase AnsA	44	11
122	O53751	Rv0466	44	7
123	I6YGW9	Rv3678c	52	6
124	O86340	Rv2061c	38	4
125	P9WIS5	Multifunctional 2-oxoglutarate Kgd	64	67
126	P9WKJ7	Ketol-acid reductoisomerase (NADP(+)) IlvC	72	27
127	O53146	Probable quinone reductase Qor	62	12
128	P9WPX3	Aspartokinase Ask	62	12
129	O33249	Rv2114	66	10
130	O07436	Rv0192	44	10
131	P9WMN7	Probable adenylyltransferase/sulfurtransferase MoeZ	55	16
132	P9WJR3	Molybdopterin synthase catalytic subunit 1 MoaE	82	9
133	P9WKD7	Ribose-5-phosphate isomerase B RpiB	53	5
134	P9WF29	Exodeoxyribonuclease 7 small subunit XseB	46	3
135	P95198	Rv0390	43	3
136	P95029	Enoyl-CoA hydratase 2 Fas	59	122
137	P9WNM9	Elongation factor G-like protein Rv0120c	65	31
138	P9WQH5	Biotin-dependent acetyl-/propionyl-coenzyme A carboxylase beta6 subunit AccD6	53	23
139	P9WHS9	Putative succinyl-diaminopimelate desuccinylase DapE	39	9
140	P9WHH1	Thioredoxin reductase TrxR	70	16
141	P9WGM1	Transcriptional regulatory protein PrrA	50	8
142	P9WHE7	50S ribosomal protein L10 RplJ	63	9
143	P9WI57	Polyribonucleotide nucleotidyltransferase Pnp	32	18
144	O53580	Long-chain-fatty-acid--AMP ligase FadD32	49	23
145	P9WPA3	Dephospho-CoA kinase CoaE	57	23
146	P9WNL1	Enolase Eno	67	19
147	P9WMS7	GMP synthase [glutamine-hydrolyzing] GuaA	62	18
148	P9WMM5	Phosphoribosyl isomerase A HiA	64	8
149	P9WPQ9	Bacterioferritin BfrA	54	7
150	P9WMJ7	Chaperone protein HtpG	72	44
151	P9WNM7	Elongation factor G FusA	37	12
152	P9WIS7	Dihydrolipoyllysine-residue acetyltransferase component of pyruvate dehydrogenase complex DlaT	51	16
153	O07196	Rv2694c	58	8
154	P9WFU1	Phenylalanine--tRNA ligase beta subunit PheT	63	36
155	P9WHG1	Peptide chain release factor 2 PrfB	67	15
156	P9WGL9	Sensory transduction protein RegX3	63	10
157	P96218	Glutamate synthase [NADPH] large chain GltB	48	50
158	P9WN53	Probable glycine dehydrogenase (decarboxylating) GcvP	44	23
159	P9WJD9	ESX-1 secretion-associated protein EspB	45	13
160	P9WIM3	Putative esterase Rv1847	49	3
161	P9WKP5	Rv0898c	70	7
162	P71897	Rv2315c	51	17
163	P9WNP7	3-hydroxybutyryl-CoA dehydrogenase FadB2	73	14
164	O07256	Rv0332	60	10
165	P9WNH1	Putative non-heme bromoperoxidase BpoC	59	8
166	L7N655	Aminopeptidase N PepN	62	35
167	P9WGP3	Protein translocase subunit SecA 2	38	16
168	P9WFV9	Glutamate--tRNA ligase GltX	58	24
169	P9WN39	Glutamine synthetase GlnA1	46	16
170	P9WNU1	Beta sliding clamp DnaA	51	17
171	P9WGY7	DNA-directed RNA polymerase subunit beta RpoC	64	65
172	P9WP21	2,3,4,5-tetrahydropyridine-2,6-dicarboxylate N-succinyltransferase DapD	35	10
173	P9WH39	30S ribosomal protein S2 RpsB	48	10
174	P9WII9	Pyridoxal 5'-phosphate synthase subunit PdxS	58	12
175	P71737	Rv2406c	38	4
176	P9WFT7	Serine--tRNA ligase SerS	32	14
177	P9WM91	Rv0036c	75	12
178	P9WFC1	Ribonuclease VapC1	51	5
179	P9WHL5	Phosphoribosylformylglycinamidine synthase subunit PurQ	62	8
180	P9WF57	Ribonuclease VapC42	50	6
181	I6YEU0	Pyruvate carboxylase Bca	33	19
182	P9WN37	Glutamine synthetase GlnA2	48	16
183	O53158	Probable acyl-CoA dehydrogenase FadE15	50	17
184	P9WHL9	N5-carboxyaminoimidazole ribonucleotide synthase PurK	58	17
185	P9WLA9	Rv2411c	38	13
186	O06574	Probable 6-phosphogluconate dehydrogenase,decarboxylating Gnd2	76	18
187	P9WFP5	Rv1462	34	10
188	P9WND1	Dihydropteroate synthase FolP1	59	9
189	O53897	MoCF_biosynth domain-containing protein MoaB2	50	6
190	P9WPK3	Carbamoyl-phosphate synthase large chain CarB	51	46
191	P9WG25	Transketolase	43	17
192	P9WIT3	L-gulono-1,4-lactone dehydrogenase Rv1771	50	17
193	P96214	Rv3863	45	13
194	P9WQC7	Alcohol dehydrogenase B AdhB	49	10
195	P9WH73	Ribonucleoside-diphosphate reductase subunit beta NrdF1	51	6
196	P96886	Biotin-dependent acetyl-/propionyl-coenzyme A carboxylase epsilon subunit AccE5	36	5
197	P9WQ01	Acetylglutamate kinase ArgB	49	10
198	P9WI55	Inorganic pyrophosphatase Ppa	51	6
199	P9WG79	Phosphomethylpyrimidine synthase ThiC	50	24
200	P9WFW3	Aspartate--tRNA(Asp/Asn) ligase AspS	37	21
201	O07752	Probable glutamine synthetase GlnA3	45	10
202	P9WN41	Phosphoglucosamine mutase GlmM	35	8
203	P9WK65	Putative phthiocerol dimycocerosate transporter LppX	56	7
204	P9WGR1	Enoyl-[acyl-carrier-protein] reductase [NADH] InhA	49	6
205	P9WKI7	Inosine-5'-monophosphate dehydrogenase GuaB	50	18
206	I6XHJ3	Steroid 3-ketoacyl-CoA thiolase FadA6	47	10
207	P95228	Probable acyl-CoA dehydrogenase FadE6	64	34
208	I6XF60	Rv2731	61	29
209	Q6MX51	Rv0296c	62	15
210	P9WGM7	DNA-binding response regulator MtrA	79	12
211	P9WNY5	Probable 3-hydroxyisobutyrate dehydrogenase MmsB	31	4
212	P9WK63	Putative lipoprotein LpqE	31	3
213	P9WHL7	Phosphoribosylformylglycinamidine synthase subunit PurL	37	22
214	P9WQD1	Acetyl-coenzyme A synthetase AcsA	55	24
215	O05777	Rv3099c	73	16
216	P9WKW3	Rv0441c	53	6
217	L0TAD5	Probable catechol-O-methyltransferase	82	14
218	P9WNE1	F420-dependent glucose-6-phosphate dehydrogenase Fgd1	79	16
219	P9WNZ7	Putative acyl-[acyl-carrier-protein] desaturase DesA1	73	18
220	Q6MX34	Probable uroporphyrin-III C-methyltransferase HemD	72	24
221	P9WJB7	Nucleoid-associated protein EspR	69	7
222	P9WPB3	Cyclopropane mycolic acid synthase 3 PcaA	69	12
223	P9WFD5	Universal stress protein Rv2624c	67	16
224	P9WFD7	Universal stress protein Rv2623	66	13
225	I6Y778	3-oxoacyl-[acyl-carrier-protein] reductase [NADH] FabG4	66	15
226	P9WKI3	Rv1843c	66	16
227	P9WG37	Alpha-keto-acid decarboxylase Kdc	66	22
228	P9WP79	Bifunctional F420 biosynthesis protein FbiB	66	23
229	P9WHE5	50S ribosomal protein L11 RplK	62	7
230	P9WJQ9	Probable molybdenum cofactor guanylyltransferase MobA	61	7
231	P9WIC3	Prephenate dehydratase	61	12
232	P9WHT3	Probable cytosol aminopeptidase PepA	61	18
233	O53203	NAD-specific glutamate dehydrogenase GdH	59	62
234	P9WPJ7	Beta-carbonic anhydrase 1 MtcA1	58	6
235	P9WLH3	Rv2229c	58	13
236	P9WQ19	Trehalose synthase/amylase TreS	58	24
237	O53289	Phosphoserine phosphatase SerB2	57	15
238	P9WGZ7	Ribonuclease PH RphA	56	8
239	I6YGX9	Probable methanol dehydrogenase transcriptional regulatory protein MoxR2	55	10
240	P9WPW7	Argininosuccinate synthase ArgC	55	20
241	P9WP15	Deazaflavin-dependent nitroreductase Ddn	54	6
242	O53506	Rv2172c	54	9
243	P9WNX5	Aspartate-semialdehyde dehydrogenase Asd	54	12
244	P9WN93	Fumarate hydratase class II FumC	54	28
245	P9WQK3	Energy-dependent translational throttle protein EttA	53	22
246	P9WMI5	HTH-type transcriptional repressor SmtB	51	4
247	P9WG41	Acetolactate synthase large subunit IlvB1	51	24
248	I6XHH5	Rv3536c	50	6
249	O86374	Probable phosphomannomutase PmmA	50	14
250	P9WL63	Rv2629	50	15
251	P9WHH9	Dihydrolipoyl dehydrogenase IpdC	50	16
252	O05592	Rv1006	50	19
253	P71615	Bifunctional oligoribonuclease and PAP phosphatase NrnA	49	9
254	P9WJA1	Rv3570c	49	11
255	Q79FJ2	6-phosphogluconate dehydrogenase Gnd1	49	17
256	P9WMR7	Rv1341	48	4
257	O50402	Probable enoyl-CoA hydratase EchA18 (	48	7
258	I6XF92	Rv2765	48	9
259	P96831	Probable acyl-CoA dehydrogenase FadE2	48	13
260	P9WJA3	Hypoxic response protein 1 Hrp1	47	4
261	I6X540	Rv2683	47	5
262	O33272	Rv2969c	47	7
263	P9WHK5	Uridylate kinase PyrH	47	8
264	P9WIZ7	Putative NAD(P)H nitroreductase Rv3131	47	10
265	P9WIN9	Mpt64	46	7
266	P96826	Rv0149	46	8
267	O69721	Prephenate dehydrogenase TyrA	46	9
268	P9WG45	DNA gyrase subunit B GyrB	46	29
269	P9WIS1	3-methyl-2-oxobutanoate dehydrogenase subunit beta BkdB	45	11
270	O06159	Dihydrolipoyllysine-residue acyltransferase component of branched-chain alpha-ketoacid dehydrogenase complex BkdC	45	14
271	O06154	Rv1637c	44	6
272	P9WQ75	Branched-chain-amino-acid aminotransferase IlvE	44	10
273	P9WQB1	Alanine dehydrogenase Ald	44	11
274	P9WIV7	NADH-quinone oxidoreductase subunit F NuoF	44	12
275	P9WKG7	4-diphosphocytidyl-2-C-methyl-D-erythritol kinase IspE	43	6
276	O07738	Rv1894c	43	10
277	L7N6B0	Beta-hexosaminidase LpqI	43	11
278	P95186	Probable acyl-CoA dehydrogenase FadE23	43	16
279	P9WN13	Rv3401	43	21
280	P9WME1	Rv0196	42	6
281	P9WQC5	AdhC	42	10
282	I6X8S7	Rv0223c	42	10
283	P9WIU7	Diaminopimelate decarboxylase LysA	42	15
284	P9WFX3	Anthranilate synthase component 1 TrpE	42	16
285	P9WH61	30S ribosomal protein S13 RpsM	41	5
286	P9WGM5	NarL	41	6
287	I6Y498	Rv3680	41	7
288	I6YA03	Probable enoyl-CoA hydratase EchA15	41	8
289	P9WMB1	Rv0026	41	9
290	P9WNW9	Histidinol dehydrogenase HiD	41	9
291	P9WKC7	Probable diacyglycerol O-acyltransferase Tgs2	41	13
292	P9WJL3	MurE	41	13
293	P9WN51	Aminomethyltransferase GcvT	39	8
294	P71790	GDP-mannose 4,6-dehydratase GmdA	39	8
295	O86361	Probable acetyl-CoA acyltransferase FadA2	39	13
296	P9WG47	DNA gyrase subunit A GyrA	39	21
297	P9WHV9	Polyphosphate kinase Ppk	39	23
298	P95202	Rv0394c	38	3
299	L7N6B1	Rv1322A	38	4
300	P9WKE7	Homoserine kinase ThrB	38	6
301	O06298	Rv0347	38	7
302	P9WH33	30S ribosomal protein S5 RpsE	38	8
303	P9WHF3	Transcription termination factor Rho	38	14
304	P9WMF9	DNA-binding transcriptional activator DevR/DosR	37	6
305	P9WNZ1	Coenzyme A biosynthesis bifunctional protein CoaBC	37	10
306	O53639	Probable oxalyl-CoA decarboxylase OxcA	37	14
307	P9WHK7	CTP synthase PyrG	37	15
308	O53578	Biotin-dependent long chain acyl-coenzyme A carboxylase beta4 subunit AccD4	37	16
309	P9WP99	Rv1314c	36	5
310	P9WKD3	Beta-lactamase BlaC	36	6
311	O53669	Rv0247c	36	7
312	P9WN77	Glycerol-3-phosphate dehydrogenase [NAD(P)+] GpsA	36	10
313	P9WKI9	Inositol-1-monophosphatase SuhB	36	11
314	P9WJL1	Rv2157c	36	11
315	O69687	Probable fatty acid methyltransferase Rv3720	36	11
316	O53666	Broad-specificity linear acyl-CoA dehydrogenase FadE5	36	12
317	I6Y7V6	Probable acyl-CoA ligase FadD31	36	15
318	O53370	Succinate dehydrogenase flavoprotein subunit SdhA	36	18
319	P9WPH1	Riboflavin biosynthesis protein RibD	35	7
320	I6X4J0	Rv2522c	35	9
321	I6X5K1	Probable glutamine synthetase GlnA4	35	11
322	L7N650	Aldehyde dehydrogenase (NAD(+)) Pcd	35	14
323	P9WH37	30S ribosomal protein S3 RpsC	34	7
324	P9WM03	Rv1360	34	8
325	P9WFM1	Rv2230c	34	9
326	P9WPY7	Argininosuccinate lyase ArgH	34	10
327	P9WPX1	Homoserine dehydrogenase Hom	34	12
328	P96281	Rv0435c	34	14
329	P9WH75	Ribonucleoside-diphosphate reductase subunit alpha NrdE	34	21
330	P9WK19	Methionine aminopeptidase 2 Map	33	5
331	O07737	Probable zinc-binding alcohol dehydrogenase Rv1895	33	6
332	P9WN65	dTDP-glucose 4,6-dehydratase RmlB	33	8
333	P9WJH5	NADH-quinone oxidoreductase subunit D NuoD	33	9
334	P71741	Trehalase Rv2402	33	13
335	O86320	Rv0976c	33	13
336	O53905	Rv1531	32	3
337	P9WGT9	Phosphate-binding protein PstS 2 PstS2	32	6
338	P9WQB7	Alkyl hydroperoxide reductase C AhpC	32	6
339	Q10782	Rv1544	32	6
340	P9WH49	30S ribosomal protein S18 1 RpsR1	31	3
341	O06307	Rv0356c	31	3
342	P9WH87	50S ribosomal protein L3 RplC	31	5
343	O53404	Rv1056	31	5
344	P71977	Rv1719	31	6
345	P9WLA3	Rv2558	31	7
346	O53182	2-oxoglutarate oxidoreductase subunit KorA	31	13
347	P9WQL5	Probable ribonucleotide transport ATP-binding protein Mkl	31	13
348	P9WH17	Ribosome maturation factor RimP	30	4
349	O53979	Rv1978	30	5
350	P9WPK5	Carbamoyl-phosphate synthase small chain CarA	30	6
351	P95159	Rv1855c	30	6
352	P9WFU9	Lysine--tRNA ligase 1 LysS1	30	9
353	P9WNU9	Pup deamidase/depupylase Dop	30	9
354	P9WFV7	Glycine--tRNA ligase GlyQS	30	9
355	I6YG46	Glutamate decarboxylase GadB	30	12
	Targets of NrdH captured from M. tuberculosis cell lysate grown under the aerobic conditions
	Uniprot ID	Name	Coverage (%)	Number of unique peptide
1	I6YC91	Rv3489	98	7
2	P9WG35	Thiol peroxidase Tpx	96	12
3	P9WHF9	Putative thiosulfate sulfurtransferase CysA1	76	20
4	P9WN83	Glyceraldehyde-3-phosphate dehydrogenase Gap	71	16
5	P9WNJ3	ESAT-6-like protein EsxN	71	4
6	P9WMN5	Rv2204c	69	7
7	P9WMH1	Iron-dependent repressor IdeR	67	12
8	O53630	Rv0108c	59	4
9	P9WFX7	Indole-3-glycerol phosphate synthase TrpC	57	15
10	P9WK13	Malate dehydrogenase Mdh	57	14
11	P9WH67	30S ribosomal protein S10 RpsJ	56	6
12	P9WKP5	Rv0898c	55	3
13	P96832	Rv0155	52	13
14	P9WGV1	S-adenosylmethionine synthase MetK	51	17
15	O53672	Rv0250c	51	5
16	P9WPU7	ATP synthase subunit alpha AtpA	50	25
17	P9WKE5	Pyruvate kinase Pyk	50	19
18	P9WG67	Thioredoxin C	46	8
19	P9WHJ7	Ribosome-binding factor A RbfA	46	5
20	P9WIE5	Catalase-peroxidase KatG	42	25
21	O07196	Rv2694c	39	5
22	P9WHS1	CysO-cysteine peptidase Mec	36	3
23	P96890	Biotin-dependent acyl-coenzyme A carboxylase alpha3 subunit AccA3	34	12
24	P9WK07	5-methyltetrahydropteroyltriglutamate-homocysteine methyltransferase MetE	33	19
25	O33291	Rv2749	59	4
26	P9WHJ5	RNA polymerase-binding protein RbpA	50	5
27	P9WIC5	Rv2949c	47	6
28	O53871	Putative acyltransferase Rv0859 FadA	43	11
29	O53422	Probable beta-ketoacyl CoA thiolase FadA3	40	9
30	P9WK35	Riboflavin synthase RibE	38	7
31	P9WKJ7	Ketol-acid reductoisomerase (NADP(+)) IlvC	35	10
32	O06348	Rv3485c	34	8
33	O05777	Rv3099c	33	8
34	P9WGQ1	Rv1856c	33	5
35	P9WGY9	DNA-directed RNA polymerase subunit beta RpoB	32	30
36	P9WQD9	3-oxoacyl-[acyl-carrier-protein] synthase 1 KasA	31	6
37	P9WJB7	Nucleoid-associated protein EspR	31	6
	Targets of NrdH captured from M. tuberculosis cell lysate grown under the hypoxic conditions
	Uniprot ID	Name	Coverage (%)	Number of unique peptide
1	I6YC91	Rv3489	98	8
2	P9WG35	Thiol peroxidase Tpx	96	12
3	P9WHF9	Putative thiosulfate sulfurtransferase CysA1	78	21
4	P9WN83	Glyceraldehyde-3-phosphate dehydrogenase Gap	47	12
5	P9WNJ3	ESAT-6-like protein EsxN	50	3
6	P9WMN5	Rv2204c	32	4
7	P9WMH1	Iron-dependent repressor IdeR	61	10
8	O53630	Rv0108c	45	3
9	P9WFX7	Indole-3-glycerol phosphate synthase TrpC	52	14
10	P9WK13	Malate dehydrogenase Mdh	43	10
11	P9WH67	30S ribosomal protein S10 RpsJ	62	7
12	P9WKP5	Rv0898c	55	3
13	P96832	Rv0155	40	10
14	P9WGV1	S-adenosylmethionine synthase MetK	37	13
15	O53672	Rv0250c	54	4
16	P9WPU7	ATP synthase subunit alpha AtpA	32	16
17	P9WKE5	Pyruvate kinase Pyk	56	18
18	P9WG67	Thioredoxin C	54	9
19	P9WHJ7	Ribosome-binding factor A RbfA	30	3
20	P9WIE5	Catalase-peroxidase KatG	35	18
21	O07196	Rv2694c	39	4
22	P9WHS1	CysO-cysteine peptidase Mec	55	4
23	P96890	Biotin-dependent acyl-coenzyme A carboxylase alpha3 subunit AccA3	31	12
24	P9WK07	5-methyltetrahydropteroyltriglutamate-homocysteine methyltransferase MetE	32	18
25	P9WL61	Rv2632c	45	3
26	P9WIZ7	Putative NAD(P)H nitroreductase Rv3131	34	9
27	P9WIE1	Putative peroxiredoxin Bcp Rv2521	34	3

## Sheet: Sheet2
	Coverage [%]	# Unique Peptides
I6YC91	98	8
P9WG35	96	12
P9WHF9	78	21
I6YB06	76	8
P9WH67	62	7
P9WMH1	61	10
P9WKE5	56	18
P9WHS1	55	4
P9WKP5	55	3
P9WG67	54	9
O53672	54	4
P9WFX7	52	14
P9WNJ3	50	3
P9WN83	47	12
P9WMJ9	46	24
O53630	45	3
P9WL61	45	3
P9WK13	43	10
P9WFN1	42	4
P96832	40	10
O07196	39	4
P9WGV1	37	13
P9WIE5	35	18
P9WIZ7	34	9
P9WIE1	34	3
P9WPE7	33	10
O53871	33	7
O05777	33	7
P9WK07	32	18
P9WPU7	32	16
P9WMN5	32	4
P9WMK1	32	3
P96890	31	12
P9WGC7	31	6
P9WHJ7	30	3
P9WJB7	30	3
					P9WQF5
						P9WK45
