# Supplementary material for: The role of thioredoxin proteins in Mycobacterium tuberculosis probed by proteome-wide target profiling
Source: Biochem Biophys Rep. 2023 Jul 14;35:101512. doi: 10.1016/j.bbrep.2023.101512 (PMC10371808; doi:10.1016/j.bbrep.2023.101512)
Supplement: Multimedia component 4 [file mmc4.xlsx]

## Sheet: Sheet1
	List of non-Cys containing proteins captured by TrxB, TrxC and NrdH under aerobic and hypoxic conditions
Non Cys containing proteins from targets of TrxB under aerobic conditions
	UniProt ID	Name
1	O06412	Rv0546c
2	P9WMJ9	Chaperone protein DnaK
3	P9WLR5	Uncharacterized protein Rv1829
4	P9WQF3	Meromycolate extension acyl carrier protein (AcpM)
5	P9WHE3	50S ribosomal protein L7/L12 (RpiL)
Non Cys containing proteins from targets of TrxB under hypoxic conditions
	UniProt ID	Name
1	P9WMK1	HspX
2	P9WPE7	GroEl2
3	P9WQF3	Meromycolate extension acyl carrier protein (AcpM)
Non Cys containing proteins from targets of TrxC under aerobic conditions
	UniProt ID	Name
1	O06412	Rv0546c
2	P9WPE7	GroEl2
3	P9WMJ9	Chaperone protein DnaK
4	P9WQF3	Meromycolate extension acyl carrier protein (AcpM)
5	P9WPE9	GroEl1
6	P9WFN1	Rv2140c
7	O53154	Probable conserved ATP-binding protein ABC transporter (Rv1463)
8	P9WNK5	ESAT-6-like protein EsxB
9	P9WNN1	Elongation factor Tu (Tuf)
10	Q79FN7	Probable transcriptional regulatory protein MoxR1
11	O53842	Rv0831c
12	P9WHE3	50S ribosomal protein L7/L12 (RpiL)
13	P9WMK1	HspX
14	P9WHD3	50S ribosomal protein L17 (RpiQ)
15	P9WIP9	Heparin-binding hemagglutinin (HbhA)
16	P9WNG9	Electron transfer flavoprotein subunit alpha (EtfA)
Non Cys containing proteins from targets of TrxC under hypoxic conditions
	UniProt ID	Name
1	P9WMK1	HspX
2	P9WPE7	GroEl2
3	O06412	Rv0546c
4	O53842	Rv0831c
5	P9WMJ9	Chaperone protein DnaK
6	P9WHN5	Prokaryotic ubiquitin-like protein Pup
7	P9WL27	Rv2901c
8	O53673	Heat shock protein Hsp
9	P9WNK5	ESAT-6-like protein EsxB
10	Q79FN7	Probable transcriptional regulatory protein MoxR1
11	Q79FN7	Probable transcriptional regulatory protein MoxR1
12	P9WPE9	GroEl1
13	P9WPE5	GroES
14	O53154	Probable conserved ATP-binding protein ABC transporter (Rv1463)
15	P9WFN1	Rv2140c
16	P9WNE5	Bacterioferritin BfrB
17	P9WH29	30S ribosomal protein S7 RpsG
18	P9WHE3	50S ribosomal protein L7/L12 (RpiL)
19	P9WNG9	Electron transfer flavoprotein subunit alpha
20	P9WHD3	50S ribosomal protein L17
21	O05856	50S ribosomal protein L17 (RpiQ)
22	P9WH83	50S ribosomal protein L5 RpiE
23	P9WIN1	Polyphosphate glucokinase PpgK
24	P95227	fadD2
25	I6WYY7	(3R)-hydroxyacyl-ACP dehydratase subunit HadB
26	P9WHC1	50S ribosomal protein L22 RpiV
27	P9WQF3	Meromycolate extension acyl carrier protein AcpM
28	P9WNG7	Electron transfer flavoprotein subunit beta EtfB
29	P9WH55	30S ribosomal protein S15 RpsO
Non Cys containing proteins from targets of NrdH under aerobic conditions
	UniProt ID	Name
1	P9WMJ9	Chaperone protein DnaK
2	P9WFN1	Rv2140c
3	P9WMK1	HspX
4	P9WPE7	GroEl2
Non Cys containing proteins from targets of NrdH under hypoxic conditions
	UniProt ID	Name
1	P9WMJ9	Chaperone protein DnaK
2	P9WFN1	Rv2140c
3	P9WPE7	GroEl2
4	P9WMK1	HspX
